# Supplementary material for: The Quantification of Drug Accumulation within Gram-Negative Bacteria
Source: ACS Infect Dis. 2025 Dec 24;12(1):410–24. doi: 10.1021/acsinfecdis.5c00921 (PMC12797233; doi:10.1021/acsinfecdis.5c00921)
Supplement: Supplementary file 2 [file id5c00921_si_002.xlsx]

## Sheet: Table_of_contents
Name	Link	Description	Corresponding Figure
Table_of_contents	Go to Sheet	Table of contents
Overview_of_IBDM_calculation	Go to Sheet	IBDM nmol/OD calculation example
Volume_determination	Go to Sheet	Optimization of volume used in IBDM assay	Supplementary figure 1
Volume_determination_2	Go to Sheet	Optimization of volume used in IBDM assay
Rifampicin_time_dependence_1	Go to Sheet	Optimization of time points in IBDM assay using rifampicin	Supplementary figure 2
Rifampicin_time_dependence_2	Go to Sheet	Optimization of time points in IBDM assay using rifampicin
Doxycycline_time_dependence_1	Go to Sheet	Optimization of time points in IBDM assay using doxycycline	Supplementary figure 2
Doxycycline_time_dependence_2	Go to Sheet	Optimization of time points in IBDM assay using doxycycline
Effect_of_matrix	Go to Sheet	Determination of matrix effect for moxifloxacin, doxycycline and rifampicin	Supplementary table 7
Novobiocin_multiple_washes	Go to Sheet	Determination of effect of number of washes on novobiocin accumulation	Supplementary figure 11
Doxycycline_Rifampicin_ODvsCF_1	Go to Sheet	Comparing rifampicin accumulation using OD/CFUs 1	Supplementary figure 3
Doxycycline_Rifampicin_ODvsCF_2	Go to Sheet	Comparing rifampicin accumulation using OD/CFUs 2
Dox_MG_tolC_10µM_20µM_1	Go to Sheet	Doxycycline accumulation in ΔtolC and MG1655 1	Figure 3
Dox_MG_tolC_10µM_20µM_2	Go to Sheet	Doxycycline accumulation in ΔtolC and MG1655 2
Mox_MG_tolC_10µM_20µM_1	Go to Sheet	Moxifloxacin accumulation in ΔtolC and MG1655 1	Figure 3
Mox_MG_tolC_10µM_20µM_2	Go to Sheet	Moxifloxacin accumulation in ΔtolC and MG1655 2
Rif_MG_tolC_10µM_20µM_1	Go to Sheet	Rifampicin accumulation in ΔtolC and MG1655 1
Rif_MG_tolC_10µM_20µM_2	Go to Sheet	Rifampicin accumulation in ΔtolC and MG1655 2	Figure 3
Rifampicin_K_pneumoniae_1	Go to Sheet	Rifampicin accumulation in K. pneumoniae experiment 1	Figure 4
Rifampicin_K_pneumoniae_2	Go to Sheet	Rifampicin accumulation in K. pneumoniae experiment 2
Rifampicin_A_baumannii_1	Go to Sheet	Rifampicin accumulation in A. baumannii experiment 1	Figure 4
Rifampicin_A_baumannii_2	Go to Sheet	Rifampicin accumulation in A. baumannii experiment 2
Rifampicin_P_aeruginosa_1	Go to Sheet	Rifampicin accumulation in P. aeruginosa experiment 1	Figure 4
Rifampicin_P_aeruginosa_2	Go to Sheet	Rifampicin accumulation in P. aeruginosa experiment 2
Rifampicin_Indacaterol_1_25_1	Go to Sheet	Rifampicin (1 µM) -indacaterol (25 µM) in MG1655 experiment 1	Figure 5
Rifampicin_Indacaterol_1_25_2	Go to Sheet	Rifampicin (1 µM) -indacaterol (25 µM) in MG1655 experiment 2
Rifampicin_Indacaterol_1_50_1	Go to Sheet	Rifampicin (1 µM) -indacaterol (50 µM) in MG1655 experiment 1	Figure 5
Rifampicin_Indacaterol_1_50_2	Go to Sheet	Rifampicin (1 µM) -indacaterol (50 µM) in MG1655 experiment 2
Rifampicin_Indacaterol_1_100_1	Go to Sheet	Rifampicin (1 µM) -indacaterol (100 µM) in MG1655 experiment 1	Figure 5
Rifampicin_Indacaterol_1_100_2	Go to Sheet	Rifampicin (1 µM) -indacaterol (100 µM) in MG1655 experiment 2
Rifampicin_Indacaterol_1_200_1	Go to Sheet	Rifampicin (1 µM) -indacaterol (200 µM) in MG1655 experiment 1	Figure 5
Rifampicin_Indacaterol_1_200_2	Go to Sheet	Rifampicin (1 µM) -indacaterol (200 µM) in MG1655 experiment 2
MG_IBDM_Doxycycline_10uM_1	Go to Sheet	Single compound IBDM doxycycline experiment 1	Supplementary figure 10
MG_IBDM_Doxycycline_10uM_2	Go to Sheet	Single compound IBDM doxycycline experiment 2
MG_IBDM_Ciprofloxacin_10uM_1	Go to Sheet	Single compound IBDM ciprofloxacin experiment 1	Supplementary figure 10
MG_IBDM_Ciprofloxacin_10uM_2	Go to Sheet	Single compound IBDM ciprofloxacin experiment 2
MG_IBDM_Rifampicin_10uM_1	Go to Sheet	Single compound IBDM rifampicin experiment 1	Supplementary figure 10
MG_IBDM_Rifampicin_10uM_2	Go to Sheet	Single compound IBDM rifampicin experiment 2
MG_IBDM_Novobiocin_10uM_1	Go to Sheet	Single compound IBDM novobiocin experiment 1	Supplementary figure 10
MG_IBDM_Novobiocin_10uM_2	Go to Sheet	Single compound IBDM novobiocin experiment 2
MG_IBDM_Moxifloxacin_10uM_1	Go to Sheet	Single compound IBDM moxifloxacin experiment 1	Supplementary figure 10
MG_IBDM_Moxifloxacin_10uM_2	Go to Sheet	Single compound IBDM moxifloxacin experiment 2
htIBDM_Dox_10µM_Z_prime	Go to Sheet	htIBDM Z-prime validation assay with doxycycline at 10 µM	Figure 8
htIBDM_Dox_10μM_ODs	Go to Sheet	htIBDM Z-prime validation assay with doxycycline at 10 µM OD readings
MG_TC_htIBDM_Dox_1	Go to Sheet	htIBDM multiple drugs-doxycycyline 20 and 40 µM with MG1655 and ΔtolC experiment 1	Figure 8
MG_TC_htIBDM_Mox_1	Go to Sheet	htIBDM multiple drugs-moxifloxacin 20 and 40 µM with MG1655 and ΔtolC experiment 1	Figure 8
MG_TC_htIBDM_Cipro_1	Go to Sheet	htIBDM multiple drugs-ciprofloxacin 20 and 40 µM with MG1655 and ΔtolC experiment 1	Figure 8
MG_TC_htIBDM_Rif_1	Go to Sheet	htIBDM multiple drugs-rifampicin 20 and 40 µM with MG1655 and ΔtolC experiment 1	Figure 8
MGTC_htIBDM_Novo_1	Go to Sheet	htIBDM multiple drugs-novobiocin 20 and 40 µM with MG1655 and ΔtolC experiment 1	Figure 8
MG_TC_htIBDM_1_ODs	Go to Sheet	htIBDM multiple drugs-novobiocin 20 and 40 µM with MG1655 and ΔtolC OD readings experiment 1	Figure 8
MG_TC_htIBDM_Dox_2	Go to Sheet	htIBDM multiple drugs-doxycycyline 20 and 40 µM with MG1655 and ΔtolC experiment 2
MG_TC_htIBDM_Mox_2	Go to Sheet	htIBDM multiple drugs-moxifloxacin 20 and 40 µM with MG1655 and ΔtolC experiment 2
MG_TC_htIBDM_Cipro_2	Go to Sheet	htIBDM multiple drugs-ciprofloxacin20 and 40 µM with MG1655 and ΔtolC experiment 2
MG_TC_htIBDM_Rif_2	Go to Sheet	htIBDM multiple drugs-rifampicin20 and 40 µM with MG1655 and ΔtolC experiment 2
MG_TC_htIBDM_Novo_2	Go to Sheet	htIBDM multiple drugs-novobiocin20 and 40 µM with MG1655 and ΔtolC experiment 2
MG_TC_htIBDM_2_ODs	Go to Sheet	htIBDM multiple drugs-novobiocin 20 and 40 µM with MG1655 and ΔtolC OD readings experiment 2
ESKAPE_htIBDM_Dox_1	Go to Sheet	htIBDM ESKAPE Doxycycline 20 μM Experiment 1	Figure 9
ESKAPE_htIBDM_Mox_1	Go to Sheet	htIBDM ESKAPE Moxifloxacin 20 μM Experiment 1	Figure 9
ESKAPE_htIBDM_Cipro_1	Go to Sheet	htIBDM ESKAPE Ciprofloxacin 20 μM Experiment 1	Figure 9
ESKAPE_htIBDM_Rif_1	Go to Sheet	htIBDM ESKAPE Rifampicin 20 μM Experiment 1	Figure 9
ESKAPE_htIBDM_1_ODs	Go to Sheet	htIBDM ESKAPE OD readings Experiment 1	Figure 9
ESKAPE_htIBDM_Dox_2	Go to Sheet	htIBDM ESKAPE Doxycycline 20 μM Experiment 2
ESKAPE_htIBDM_Mox_2	Go to Sheet	htIBDM ESKAPE Moxifloxacin 20 μM Experiment 2
ESKAPE_htIBDM_Cipro_2	Go to Sheet	htIBDM ESKAPE Ciprofloxacin 20 μM Experiment 2
ESKAPE_htIBDM_Rif_2	Go to Sheet	htIBDM ESKAPE Rifampicin 20 μM Experiment 2
ESKAPE_htIBDM_2_ODs	Go to Sheet	htIBDM ESKAPE OD readings Experiment 2
KP_htIBDM_Cipro_1	Go to Sheet	htIBDM KP clinical isolates Ciprofloxacin 20 μM Experiment 1	Figure 10
KP_htIBDM_Dela_1	Go to Sheet	htIBDM KP clinical isolates Delafloxacin 20 μM Experiment 1	Figure 10
KP_htIBDM_Gemi_1	Go to Sheet	htIBDM KP clinical isolates Gemifloxacin 20 μM Experiment 1	Figure 10
KP_htIBDM_Levo_1	Go to Sheet	htIBDM KP clinical isolates Levofloxacin 20 μM Experiment 1	Figure 10
KP_htIBDM_Mox_1	Go to Sheet	htIBDM KP clinical isolates Moxifloxacin 20 μM Experiment 1	Figure 10
KP_htIBDM_Nor_1	Go to Sheet	htIBDM KP clinical isolates Norfloxacin 20 μM Experiment 1	Figure 10
KP_htIBDM_Oflox_1	Go to Sheet	htIBDM KP clinical isolates Ofloxacin 20 μM Experiment 1	Figure 10
KP_htIBDM_1_ODs	Go to Sheet	htIBDM KP clinical isolates OD readings Experiment 1	Figure 10
KP_htIBDM_Cipro_2	Go to Sheet	htIBDM KP clinical isolates Ciprofloxacin 20 μM Experiment 2
KP_htIBDM_Dela_2	Go to Sheet	htIBDM KP clinical isolates Delafloxacin 20 μM Experiment 2
KP_htIBDM_Gemi_2	Go to Sheet	htIBDM KP clinical isolates Gemifloxacin 20 μM Experiment 2
KP_htIBDM_Levo_2	Go to Sheet	htIBDM KP clinical isolates Levofloxacin 20 μM Experiment 2
KP_htIBDM_Mox_2	Go to Sheet	htIBDM KP clinical isolates Moxifloxacin 20 μM Experiment 2
KP_htIBDM_Nor_2	Go to Sheet	htIBDM KP clinical isolates Norfloxacin 20 μM Experiment 2
KP_htIBDM_Oflox_2	Go to Sheet	htIBDM KP clinical isolates Ofloxacin 20 μM Experiment 2
KP_htIBDM_2_ODs	Go to Sheet	htIBDM KP clinical isolates OD readings Experiment 2

## Sheet: Overview_of_IBDM_calculation
	IBDM calculation									Calibration curve
										Drug (x)	Internal standard (y)	Known concentration (µM)	ratio (x/y)
	8-15 samples of known drug (x) concentrations were made and internal standard (y) was added to samples									10250468	362471	10	28.2794
	Ion counts of drug were divided by ion counts of internal standard and plotted against concentrations prepared to construct calibration curve									5969024	431139	5	13.8448
	Slope of the best fitting line through the data was used to extrapolate drug (x) concentrations in unknown biological samples									3185834	464995	2.5	6.85133
										1609861	453571	1.25	3.5493
										812567	442053	0.625	1.83817
										388276	426617	0.3125	0.910128
										183899	428939	0.15625	0.42873
										90352	428378	0.078125	0.210917
										43912	378357	0.0390625	0.11606
	Values that were outside of ±10% verapamil were excluded, highlighted in red									21547	421991	0.0195312	0.0510603
	For htIBDM, the value was extended to ±20%									13014	422634	0.00976562	0.0307926
	For most experiments, verapamil was used as the internal standard. For some experiments, rifampicin-d8 was used with experiments involving rifampicin.									6027	414331	0.00488281	0.0145463
										Internal standard
Example:	Drug (x)	Internal standard (y)	ratio (x/y)	ratio/2.8 (slope)	*1000	*0.001	OD	nmol/OD		Mean	422956
	18560	318646	0.0582465	0.0208023	20.8023	0.208023	0.58	0.35866		Mean +10%	465252
				µM	To convert to nM	To convert to nmols				Mean - 10%	380661
Table_of_contents	Go to Sheet

## Sheet: Volume_determination
Sample	Rifampicin	Rifampicin-d8	Ratio	Ratio/Slope (µM)	nM	nmol	OD	nmol/OD		Rif	Rif-d8	Concentration (µM)	Ratio
15 mL-10 min-1	18560	318646	0.0582465	0.0211038	21.1038	0.0211038	0.58	0.0363858		10250468	362471	10	28.2794
15 mL-10 min-2	13569	323105	0.0419956	0.0152158	15.2158	0.0152158	0.58	0.0262342		5969024	431139	5	13.8448
15 mL-10 min-3	16945	289161	0.0586006	0.0212321	21.2321	0.0212321	0.58	0.0366071		3185834	464995	2.5	6.85133
15 mL-30 min-1	15380	329816	0.0466321	0.0168957	16.8957	0.0168957	0.69	0.0244865		1609861	453571	1.25	3.5493
15 mL-30 min-2	21692	343328	0.0631816	0.0228919	22.8919	0.0228919	0.69	0.0331766		812567	442053	0.625	1.83817
15 mL-30 min-3	18315	318518	0.0575007	0.0208336	20.8336	0.0208336	0.69	0.0301936		388276	426617	0.3125	0.910128
15 mL-60 min-1	14366	321774	0.0446462	0.0161762	16.1762	0.0161762	0.89	0.0181755		183899	428939	0.15625	0.42873
15 mL-60 min-2	20981	331742	0.0632449	0.0229148	22.9148	0.0229148	0.89	0.025747		90352	428378	0.078125	0.210917
15 mL-60 min-3	24036	327923	0.0732977	0.0265571	26.5571	0.0265571	0.89	0.0298395		43912	378357	0.0390625	0.11606
25 mL-10 min-1	27542	333897	0.0824865	0.0298864	29.8864	0.0298864	0.59	0.0506549		21547	421991	0.0195312	0.0510603
25 mL-10 min-2	20423	300713	0.0679153	0.024607	24.607	0.024607	0.59	0.0417067		13014	422634	0.00976562	0.0307926
25 mL-10 min-3	14668	311834	0.0470378	0.0170427	17.0427	0.0170427	0.59	0.0288859		6027	414331	0.00488281	0.0145463
25 mL-30 min-1	24695	318291	0.0775862	0.028111	28.111	0.028111	0.77	0.0365077
25 mL-30 min-2	30663	359281	0.0853455	0.0309223	30.9223	0.0309223	0.77	0.0401588		Rifampicin-d8
25 mL-30 min-3	26407	340733	0.0775006	0.0280799	28.0799	0.0280799	0.77	0.0364674		Mean	422956
25 mL-60 min-1	17159	368210	0.0466011	0.0168845	16.8845	0.0168845	1.05	0.0160804		Mean +10%	465252
25 mL-60 min-2	19746	359619	0.0549081	0.0198942	19.8942	0.0198942	1.05	0.0189469		Mean - 10%	380661
25 mL-60 min-3	21813	365293	0.0597137	0.0216354	21.6354	0.0216354	1.05	0.0206051
125 mL-10 min-1	19622	325232	0.0603323	0.0218595	21.8595	0.0218595	0.65	0.0336301
125 mL-10 min-2	13403	309474	0.043309	0.0156917	15.6917	0.0156917	0.65	0.024141
125 mL-10 min-3	14751	320067	0.0460872	0.0166983	16.6983	0.0166983	0.65	0.0256896
125 mL-30 min-1	15523	347606	0.0446569	0.01618	16.18	0.01618	0.85	0.0190353
125 mL-30 min-2	23361	355417	0.0657284	0.0238146	23.8146	0.0238146	0.85	0.0280172
125 mL-30 min-3	24275	362404	0.0669833	0.0242693	24.2693	0.0242693	0.85	0.0285521
125 mL-60 min-1	21873	356106	0.0614227	0.0222546	22.2546	0.0222546	1.07	0.0207987
125 mL-60 min-2	18886	338895	0.0557282	0.0201914	20.1914	0.0201914	1.07	0.0188704
125 mL-60 min-3	26041	338457	0.0769403	0.0278769	27.8769	0.0278769	1.07	0.0260532
	Rifampicin-d8
	Mean	333909
	Mean +10%	367300
	Mean - 10%	300518
Table_of_contents	Go to Sheet

## Sheet: Volume_determination_2
Sample	Rifampicin	Rifampicin-d8	Ratio	Ratio/Slope (µM)	nM	nmol	OD	nmol/OD		Rifampicin	Rifampicin-d8	Concentration (µM)	Ratio
15 mL-10 min-1	6927	363056	0.0190797	0.00578173	5.78173	0.00578173	0.51	0.0113367		16274304	508184	10	32.0244
15 mL-10 min-2	9766	439245	0.0222336	0.00673746	6.73746	0.00673746	0.51	0.0132107		9328310	568016	5	16.4226
15 mL-30 min-1	19200	417579	0.0459793	0.0139331	13.9331	0.0139331	0.69	0.0201929		5024341	619146	2.5	8.11495
15 mL-30 min-2	14772	425060	0.0347527	0.0105311	10.5311	0.0105311	0.69	0.0152625		2588238	619678	1.25	4.17675
15 mL-60 min-1	25806	417543	0.0618044	0.0187286	18.7286	0.0187286	0.92	0.0203572		1230820	602612	0.625	2.04248
15 mL-60 min-2	23428	397122	0.0589945	0.0178771	17.8771	0.0178771	0.92	0.0194316		602868	623239	0.3125	0.967314
25 mL-10 min-1	13832	436636	0.0316786	0.00959956	9.59956	0.00959956	0.61	0.015737		288860	557864	0.15625	0.517796
25 mL-10 min-2	12289	439976	0.0279311	0.00846396	8.46396	0.00846396	0.61	0.0138753		138428	580932	0.078125	0.238286
25 mL-10 min-3	16401	435649	0.0376473	0.0114083	11.4083	0.0114083	0.61	0.0187021		65756	576568	0.0390625	0.114047
25 mL-30 min-1	16766	407276	0.0411662	0.0124746	12.4746	0.0124746	0.77	0.0162008		28538	588450	0.0195312	0.0484969
25 mL-30 min-2	15157	428150	0.0354011	0.0107276	10.7276	0.0107276	0.77	0.013932		13956	561089	0.00976562	0.0248731
25 mL-30 min-3	18799	386913	0.0485872	0.0147234	14.7234	0.0147234	0.77	0.0191213		7162	583572	0.00488281	0.0122727
25 mL-60 min-1	14897	306410	0.0486179	0.0147327	14.7327	0.0147327	1.03	0.0143036		2729	545802	0.00244141	0.00499998
25 mL-60 min-2	20832	452969	0.0459899	0.0139363	13.9363	0.0139363	1.03	0.0135304
25 mL-60 min-3	19851	363519	0.0546079	0.0165478	16.5478	0.0165478	1.03	0.0160659		Mean	579627
125 mL-10 min-1	13267	464562	0.0285581	0.00865396	8.65396	0.00865396	0.51	0.0169686		Mean + 10%	637590
125 mL-10 min-2	17032	457377	0.0372384	0.0112844	11.2844	0.0112844	0.51	0.0221262		Mean - 10%	521664
125 mL-10 min-3	9244	416371	0.0222014	0.00672768	6.72768	0.00672768	0.51	0.0131915
125 mL-30 min-1	14988	395121	0.0379327	0.0114948	11.4948	0.0114948	0.7	0.0164211
125 mL-30 min-2	16715	422938	0.0395212	0.0119761	11.9761	0.0119761	0.7	0.0171087
125 mL-30 min-3	20035	452036	0.0443217	0.0134308	13.4308	0.0134308	0.7	0.0191869
125 mL-60 min-1	16057	417818	0.0384306	0.0116456	11.6456	0.0116456	0.85	0.0137008
125 mL-60 min-2	14709	383126	0.0383921	0.011634	11.634	0.011634	0.85	0.013687
125 mL-60 min-3	20207	426861	0.0473386	0.014345	14.345	0.014345	0.85	0.0168765
	Mean	414721
	Mean + 10%	456194
	Mean - 10%	373249
Table_of_contents	Go to Sheet

## Sheet: Rifampicin_time_dependence_1
Sample	Rifampicin	Rifampicin-d8	Ratio	Ratio/Slope (µM)	nM	nmol	OD	nmol/OD		Rif	Rif-d8	Concentration (µM)	Ratio
Rif-10 min-1	13267	464562	0.0285581	0.00865396	8.65396	0.00865396	0.51	0.0169686		16274304	508184	10	32.0244
Rif-10 min-2	17032	457377	0.0372384	0.0112844	11.2844	0.0112844	0.51	0.0221262		9328310	568016	5	16.4226
Rif-10 min-3	9244	416371	0.0222014	0.00672768	6.72768	0.00672768	0.51	0.0131915		5024341	619146	2.5	8.11495
Rif-30 min-1	14988	395121	0.0379327	0.0114948	11.4948	0.0114948	0.7	0.0164211		2588238	619678	1.25	4.17675
Rif-30 min-2	16715	422938	0.0395212	0.0119761	11.9761	0.0119761	0.7	0.0171087		1230820	602612	0.625	2.04248
Rif-30 min-3	20035	452036	0.0443217	0.0134308	13.4308	0.0134308	0.7	0.0191869		602868	623239	0.3125	0.967314
Rif-60 min-1	16057	417818	0.0384306	0.0116456	11.6456	0.0116456	0.85	0.0137008		288860	557864	0.15625	0.517796
Rif-60 min-2	14709	383126	0.0383921	0.011634	11.634	0.011634	0.85	0.013687		138428	580932	0.078125	0.238286
Rif-60 min-3	20207	426861	0.0473386	0.014345	14.345	0.014345	0.85	0.0168765		65756	576568	0.0390625	0.114047
Rif-90 min-1	30573	462280	0.0661352	0.020041	20.041	0.020041	1.2	0.0167008		28538	588450	0.0195312	0.0484969
Rif-90 min-2	24320	481463	0.0505127	0.0153069	15.3069	0.0153069	1.2	0.0127557		13956	561089	0.00976562	0.0248731
Rif-90 min-3	26522	449398	0.0590167	0.0178839	17.8839	0.0178839	1.2	0.0149032		7162	583572	0.00488281	0.0122727
										2729	545802	0.00244141	0.00499998
	Rifampicin -d8
	Mean	435779								Rifampicin -d8
	Mean + 10%	479357								Mean	579627
	Mean - 10%	392201								Mean + 10%	637590
										Mean - 10%	521664
Table_of_contents	Go to Sheet

## Sheet: Rifampicin_time_dependence_2
Sample	Rifampicin	Verapamil	Ratio	µM	nM	nmols	OD	nmol/OD		Rifampicin	Verapamil	Concentration (µM)	Ratio
10µM-MG-10min-1	13858	1186391	0.0116808	0.0212378	21.2378	0.0212378	0.55	0.0386142		6539301	1208110	10	5.41284
10µM-MG-10min-2	10442	1151074	0.00907153	0.0164937	16.4937	0.0164937	0.55	0.0299885		3564973	1210650	5	2.94468
10µM-MG-10min-3	10376	1212414	0.00855813	0.0155602	15.5602	0.0155602	0.55	0.0282913		1926419	1261771	2.5	1.52676
10µM-MG-10min-4	23934	1186748	0.0201677	0.0366686	36.6686	0.0366686	0.55	0.0666701		959357	1240908	1.25	0.773109
10µM-MG-30min-1	15040	1207025	0.0124604	0.0226553	22.6553	0.0226553	0.69	0.0328337		482427	1264166	0.625	0.381617
10µM-MG-30min-2	14834	1224746	0.0121119	0.0220216	22.0216	0.0220216	0.69	0.0319154		249061	1239988	0.3125	0.200858
10µM-MG-30min-3	18537	1226021	0.0151196	0.0274903	27.4903	0.0274903	0.69	0.039841		118980	1238492	0.15625	0.0960684
10µM-MG-30min-4	14389	1212788	0.0118644	0.0215716	21.5716	0.0215716	0.69	0.0312632		57637	1231955	0.078125	0.046785
10µM-MG-60min-1	15859	1220407	0.0129948	0.023627	23.627	0.023627	0.89	0.0265472		28123	1228172	0.0390625	0.0228983
10µM-MG-60min-2	17619	1191967	0.0147814	0.0268754	26.8754	0.0268754	0.89	0.030197		12805	1226708	0.0195312	0.0104385
10µM-MG-60min-3	20297	1183756	0.0171463	0.031175	31.175	0.031175	0.89	0.0350281		6880	1221575	0.00976562	0.00563207
10µM-MG-60min-4	16927	1195964	0.0141534	0.0257335	25.7335	0.0257335	0.89	0.0289141		3301	1201206	0.00488281	0.00274807
										1567	1208135	0.00244141	0.00129704
	Mean	1.19994e+06
	Mean +10%	1.31994e+06								Mean	1229372
	Mean - 10%	1.07995e+06								Mean +10%	1.35231e+06
										Mean - 10%	1.10643e+06
Table_of_contents	Go to Sheet

## Sheet: Doxycycline_time_dependence_1
Sample	Doxycycline	Verapamil	Ratio	µM	nM	nmols	OD	nmol/OD		Doxycycline	Verapamil	Concentration (µM)	Ratio
10µM-MG-10min-1	117899	1709397	0.0689711	0.0328434	32.8434	0.0328434	0.48	0.0684237		40583796	1955573	10	20.7529
10µM-MG-10min-2	119628	1722390	0.0694547	0.0330736	33.0736	0.0330736	0.48	0.0689034		20275430	1868615	5	10.8505
10µM-MG-10min-3	126869	1696646	0.0747764	0.0356078	35.6078	0.0356078	0.48	0.0741829		10278518	1707455	2.5	6.01979
10µM-MG-10min-4	116939	1684790	0.0694087	0.0330517	33.0517	0.0330517	0.48	0.0688578		5123630	1846807	1.25	2.77432
10µM-MG-30min-1	120621	1768947	0.068188	0.0324705	32.4705	0.0324705	0.55	0.0590372		2459131	1746526	0.625	1.40801
10µM-MG-30min-2	151196	1658128	0.0911848	0.0434213	43.4213	0.0434213	0.55	0.0789478		1277033	1709508	0.3125	0.747018
10µM-MG-30min-3	177176	1665680	0.106369	0.0506517	50.6517	0.0506517	0.55	0.092094		653646	1706800	0.15625	0.382966
10µM-MG-30min-4	158798	1667929	0.0952067	0.0453365	45.3365	0.0453365	0.55	0.08243		357847	1769455	0.078125	0.202236
10µM-MG-60min-1	216689	1632485	0.132736	0.0632075	63.2075	0.0632075	0.64	0.0987617		189763	1773257	0.0390625	0.107014
10µM-MG-60min-2	171696	1706145	0.100634	0.0479209	47.9209	0.0479209	0.64	0.0748764		113066	1798466	0.0195312	0.062868
10µM-MG-60min-3	155360	1694195	0.0917014	0.0436673	43.6673	0.0436673	0.64	0.0682302		73007	1801871	0.00976562	0.0405173
10µM-MG-60min-4	177568	1660745	0.106921	0.0509146	50.9146	0.0509146	0.64	0.0795541		48701	1829786	0.00488281	0.0266157
										21367	1781950	0.00244141	0.0119908
	Mean	1.68896e+06								13002	1793794	0.0012207	0.00724832
	Mean +10%	1.85785e+06								8040	1664014	0.000610352	0.00483169
	Mean - 10%	1.52006e+06
										Mean	1.78359e+06
Table_of_contents	Go to Sheet									Mean +10%	1.96195e+06
										Mean -10%	1.60523e+06

## Sheet: Doxycycline_time_dependence_2
Sample	Doxycycline	Verapamil	Ratio	µM	nM	nmols	OD	nmol/OD		Doxycycline	Verapamil	Concentration (µM)	Ratio
10µM-MG-10min-1	136768	1658271	0.0824763	0.0392744	39.2744	0.0392744	0.48	0.0818217		40583796	1955573	10	20.7529
10µM-MG-10min-2	126551	1698569	0.0745045	0.0354783	35.4783	0.0354783	0.48	0.0739132		20275430	1868615	5	10.8505
10µM-MG-10min-3	126790	1687467	0.0751363	0.0357792	35.7792	0.0357792	0.48	0.07454		10278518	1707455	2.5	6.01979
10µM-MG-10min-4	120071	1670943	0.0718582	0.0342182	34.2182	0.0342182	0.48	0.0712879		5123630	1846807	1.25	2.77432
10µM-MG-30min-1	163960	1679441	0.0976277	0.0464894	46.4894	0.0464894	0.56	0.0830168		2459131	1746526	0.625	1.40801
10µM-MG-30min-2	164470	1659358	0.0991166	0.0471984	47.1984	0.0471984	0.56	0.0842829		1277033	1709508	0.3125	0.747018
10µM-MG-30min-3	196406	1746229	0.112474	0.0535592	53.5592	0.0535592	0.56	0.0956415		653646	1706800	0.15625	0.382966
10µM-MG-30min-4	177380	1645728	0.107782	0.0513248	51.3248	0.0513248	0.56	0.0916514		357847	1769455	0.078125	0.202236
10µM-MG-60min-1	156923	1664307	0.0942873	0.0448987	44.8987	0.0448987	0.65	0.0690749		189763	1773257	0.0390625	0.107014
10µM-MG-60min-2	167602	1660441	0.100938	0.0480658	48.0658	0.0480658	0.65	0.0739474		113066	1798466	0.0195312	0.062868
10µM-MG-60min-3	175046	1709649	0.102387	0.0487558	48.7558	0.0487558	0.65	0.0750089		73007	1801871	0.00976562	0.0405173
10µM-MG-60min-4	195644	1730518	0.113055	0.0538358	53.8358	0.0538358	0.65	0.0828243		48701	1829786	0.00488281	0.0266157
										21367	1781950	0.00244141	0.0119908
	Mean	1.68424e+06								13002	1793794	0.0012207	0.00724832
	Mean +10%	1.85267e+06								8040	1664014	0.000610352	0.00483169
	Mean - 10%	1.51582e+06
										Mean	1.78359e+06
Table_of_contents	Go to Sheet									Mean +10%	1.96195e+06
										Mean -10%	1.60523e+06

## Sheet: Effect_of_matrix
MAW samples					Biological lysate samples
Moxifloxacin	Verapamil	Concentration (µM)	Ratio		Moxifloxacin	Verapamil	Concentration (µM)	Ratio	Effect of Matrix = Sensitivity in Biological Lysate (SB)/ Sensitivity in MAW (SM)
21039652	3079920	10	6.83123		18013628	3341951	10	5.39015			0.820896
10516399	3.35269e+06	5	3.1367		9025026	3.09522e+06	5	2.91579
5356021	3257799	2.5	1.64406		5127604	3716407	2.5	1.37972
2569392	3424519	1.25	0.750293		2179683	3188776	1.25	0.683548
1367457	3136740	0.625	0.435948		1.16007e+06	3118663	0.625	0.371976
697413	3170208	0.3125	0.21999		585958	3594646	0.3125	0.163009
349480	3163571	0.15625	0.11047		261410	3177206	0.15625	0.0822768
163742	3035890	0.078125	0.0539354		125834	3124911	0.078125	0.0402681
86335	3020874	0.0390625	0.0285795		57533	3.34933e+06	0.0390625	0.0171774
51745	3218480	0.0195312	0.0160775		14645	3444807	0.0195312	0.00425133
Verapamil:					Verapamil:
Mean	3.18607e+06				Mean	3.31519e+06
Mean + 10%	3.50468e+06				Mean + 10%	3.64671e+06
Mean - 10%	2.86746e+06				Mean - 10%	2.98367e+06
MAW Samples					Biological Samples
Rifampicin	Verapamil	Ratio	Concentration (μM)		Rifampicin	Verapamil	Ratio	Concentration (μM)	Effect of Matrix = Sensitivity in Biological Lysate (SB)/ Sensitivity in MAW (SM)
6969144	2095553	3.32568	10		9812876	3822374	2.56722	10			1.26471
3789985	2041724	1.85627	5		5501283	1738875	3.1637	5
1943342	2118488	0.917325	2.5		2919165	2262995	1.28996	2.5
957509	2200615	0.43511	1.25		1404876	2539889	0.553125	1.25
448583	2037064	0.220211	0.625		653712	2594457	0.251965	0.625
192847	2353058	0.0819559	0.3125		299499	2456169	0.121937	0.3125
75175	2385059	0.0315191	0.15625		123015	2424022	0.0507483	0.15625
24456	1870538	0.0130743	0.078125		43336	2497141	0.0173542	0.078125
8729	2337454	0.00373441	0.0390625		17335	3319687	0.00522188	0.0390625
3511	2403474	0.0014608	0.0195312		8612	3438436	0.00250463	0.0195312
Verapamil:					Verapamil:
Mean	2.1843e+06				Mean	2.7094e+06
Mean + 10%	2.40273e+06				Mean + 10%	2.98034e+06
Mean - 10%	1.96587e+06				Mean - 10%	2.43846e+06
MAW Samples					Biological Samples
Doxycycline	Verapamil	Concentration (μM)	Ratio		Doxycycline	Verapamil	Concentration (μM)	Ratio	Effect of Matrix = Sensitivity in Biological Lysate (SB)/ Sensitivity in MAW (SM)
11270109	3154980	10	3.57216		13252368	3669589	10	3.6114			1.02857
5630738	3207529	5	1.75548		6782405	3563037	5	1.90355
2757601	3427941	2.5	0.804448		3278040	4043764	2.5	0.810641
1254975	3974229	1.25	0.315778		1300523	3333367	1.25	0.390153
565262	3147502	0.625	0.179591		771209	3513449	0.625	0.219502
250345	3187659	0.3125	0.0785357		425638	3592729	0.3125	0.118472
132574	3048559	0.15625	0.0434874		222654	3142107	0.15625	0.0708614
90396	3434443	0.078125	0.0263204		149898	3323606	0.078125	0.045101
48063	3208069	0.0390625	0.0149819		84952	3100555	0.0390625	0.027399
27412	3123367	0.0195312	0.00877643		41943	3261899	0.0195312	0.0128585
Verapamil					Verapamil
Mean	3.29143e+06				Mean	3.45441e+06
Mean +10%	3.62057e+06				Mean +10%	3.79985e+06
Mean -10%	2.96229e+06				Mean -10%	3.10897e+06
Table_of_contents	Go to Sheet

## Sheet: Novobiocin_multiple_washes
Sample	Drug	Verapamil	Ratio	Ratio/Slope (µM)	nM	nmol	OD	nmol/OD		Novobiocin	Verapamil	Concentration (µM)	Ratio
Nov-60 min- 1 wash-1	18118	3039548	0.00596075	0.015284	15.284	0.015284	1.17	0.0130632		7636222	3374072	10	2.26321	Tailing peaks for novobiocin
Nov-60 min- 1 wash-2	16601	3051421	0.00544042	0.0139498	13.9498	0.0139498	1.17	0.0119229		4807953	4946021	5	0.972085	Tailing peaks for novobiocin
Nov-60 min- 1 wash-3	41761	3309788	0.0126174	0.0323524	32.3524	0.0323524	1.17	0.0276516		3029726	3247868	2.5	0.932835
Nov-60 min- 1 wash-4	31741	3288584	0.00965187	0.0247484	24.7484	0.0247484	1.17	0.0211525		1833303	3414844	1.25	0.536863
Nov-60 min- 2 washes-1	6702	3180717	0.00210707	0.00540275	5.40275	0.00540275	1.17	0.00461773		1055102	3172771	0.625	0.332549
Nov-60 min- 2 washes-2	6163	3386324	0.00181997	0.00466658	4.66658	0.00466658	1.17	0.00398853		579024	3352615	0.3125	0.172708
Nov-60 min- 2 washes-3	8047	3298563	0.00243955	0.00625525	6.25525	0.00625525	1.17	0.00534637		309388	3240414	0.15625	0.0954779
Nov-60 min- 2 washes-4	4196	3312738	0.00126663	0.00324776	3.24776	0.00324776	1.17	0.00277586		156802	3237447	0.078125	0.0484338
Nov-60 min- 3 washes-1	2503	3233236	0.000774147	0.00198499	1.98499	0.00198499	1.17	0.00169657		80200	3323793	0.0390625	0.0241291
Nov-60 min- 3 washes-2	2352	3256522	0.000722243	0.0018519	1.8519	0.0018519	1.17	0.00158282		42097	3193356	0.0195312	0.0131827
Nov-60 min- 3 washes-3	13756	3313066	0.00415205	0.0106463	10.6463	0.0106463	1.17	0.00909938		22867	3146533	0.00976562	0.00726736
Nov-60 min- 3 washes-4	8669	3260058	0.00265916	0.00681835	6.81835	0.00681835	1.17	0.00582765		12530	3007923	0.00488281	0.00416567
DMSO-60 min- 1 wash-1	0	3169928	0	0	0	0	1.18	0		7418	6039768	0.00244141	0.00122819
DMSO-60 min- 1 wash-2	0	3316308	0	0	0	0	1.18	0		4559	3287681	0.0012207	0.00138669
										0	3218557	0.000610352
	Verapamil									Verapamil
	Mean	3.24406e+06								Mean	3.54691e+06
	Mean +10%	3.56846e+06								Mean +10%	3.9016e+06
	Mean -10%	2.91965e+06								Mean -10%	3.19222e+06
Table_of_contents	Go to Sheet

[truncated: 72 more sheets: Doxycycline_Rifampicin_ODvsCF_1, Doxycycline_Rifampicin_ODvsCF_2, Dox_MG_tolC_10µM_20µM_1, Dox_MG_tolC_10µM_20µM_2, Mox_MG_tolC_10µM_20µM_1, Mox_MG_tolC_10µM_20µM_2, Rif_MG_tolC_10µM_20µM_1, Rif_MG_tolC_10µM_20µM_2, Rifampicin_K_pneumoniae_1, Rifampicin_K_pneumoniae_2, Rifampicin_A_baumannii_1, Rifampicin_A_baumannii_2, Rifampicin_P_aeruginosa_1, Rifampicin_P_aeruginosa_2, Rifampicin_Indacaterol_1_25_1, Rifampicin_Indacaterol_1_25_2, Rifampicin_Indacaterol_1_50_1, Rifampicin_Indacaterol_1_50_2, Rifampicin_Indacaterol_1_100_1, Rifampicin_Indacaterol_1_100_2 …]
